# Supplementary material for: Exploring Bacterial Communities and Functions in Phytophagous Halyomorpha halys and Predatory Arma chinensis
Source: Insects. 2025 Feb 1;16(2):146. doi: 10.3390/insects16020146 (PMC11855761; doi:10.3390/insects16020146)
Supplement: Supplementary file 1 [file insects-16-00146-s001.zip › Table S1.xlsx]

## Sheet: Table S1
Table S1 Meta table of samples in the dataset
Species	Sex	Sample name	Material	Sample #	DNA source	Library preperation	Library description	Library layout	Instrument model
Arma chinensis	♀	AsgF1	salivary gland tissues	n=30	Whole Community DNA	PCR	16S rRNA amplicon sequencing	paired	Illumina NovaSeq
Arma chinensis	♀	AsgF2	salivary gland tissues	n=30	Whole Community DNA	PCR	16S rRNA amplicon sequencing	paired	Illumina NovaSeq
Arma chinensis	♀	AsgF3	salivary gland tissues	n=30	Whole Community DNA	PCR	16S rRNA amplicon sequencing	paired	Illumina NovaSeq
Arma chinensis	♀	AsgF4	salivary gland tissues	n=30	Whole Community DNA	PCR	16S rRNA amplicon sequencing	paired	Illumina NovaSeq
Arma chinensis	♀	ArmaFG1	Gut tissues	n=23	Whole Community DNA	PCR	16S rRNA amplicon sequencing	paired	Illumina NovaSeq
Arma chinensis	♀	ArmaFG2	Gut tissues	n=23	Whole Community DNA	PCR	16S rRNA amplicon sequencing	paired	Illumina NovaSeq
Arma chinensis	♀	ArmaFG3	Gut tissues	n=23	Whole Community DNA	PCR	16S rRNA amplicon sequencing	paired	Illumina NovaSeq
Arma chinensis	♀	ArmaFG4	Gut tissues	n=23	Whole Community DNA	PCR	16S rRNA amplicon sequencing	paired	Illumina NovaSeq
Arma chinensis	♀	AO1	ovaries	n=23	Whole Community DNA	PCR	16S rRNA amplicon sequencing	paired	Illumina NovaSeq
Arma chinensis	♀	AO2	ovaries	n=23	Whole Community DNA	PCR	16S rRNA amplicon sequencing	paired	Illumina NovaSeq
Arma chinensis	♀	AO3	ovaries	n=23	Whole Community DNA	PCR	16S rRNA amplicon sequencing	paired	Illumina NovaSeq
Arma chinensis	♀	AO4	ovaries	n=23	Whole Community DNA	PCR	16S rRNA amplicon sequencing	paired	Illumina NovaSeq
Arma chinensis	♂	AsgM1	salivary gland tissues	n=30	Whole Community DNA	PCR	16S rRNA amplicon sequencing	paired	Illumina NovaSeq
Arma chinensis	♂	AsgM2	salivary gland tissues	n=30	Whole Community DNA	PCR	16S rRNA amplicon sequencing	paired	Illumina NovaSeq
Arma chinensis	♂	AsgM3	salivary gland tissues	n=30	Whole Community DNA	PCR	16S rRNA amplicon sequencing	paired	Illumina NovaSeq
Arma chinensis	♂	AsgM4	salivary gland tissues	n=30	Whole Community DNA	PCR	16S rRNA amplicon sequencing	paired	Illumina NovaSeq
Arma chinensis	♂	ArmaMG1	Gut tissues	n=23	Whole Community DNA	PCR	16S rRNA amplicon sequencing	paired	Illumina NovaSeq
Arma chinensis	♂	ArmaMG2	Gut tissues	n=23	Whole Community DNA	PCR	16S rRNA amplicon sequencing	paired	Illumina NovaSeq
Arma chinensis	♂	ArmaMG3	Gut tissues	n=23	Whole Community DNA	PCR	16S rRNA amplicon sequencing	paired	Illumina NovaSeq
Arma chinensis	♂	ArmaMG4	Gut tissues	n=23	Whole Community DNA	PCR	16S rRNA amplicon sequencing	paired	Illumina NovaSeq
Arma chinensis	♂	AT1	testis	n=23	Whole Community DNA	PCR	16S rRNA amplicon sequencing	paired	Illumina NovaSeq
Arma chinensis	♂	AT2	testis	n=23	Whole Community DNA	PCR	16S rRNA amplicon sequencing	paired	Illumina NovaSeq
Arma chinensis	♂	AT3	testis	n=23	Whole Community DNA	PCR	16S rRNA amplicon sequencing	paired	Illumina NovaSeq
Arma chinensis	♂	AT4	testis	n=23	Whole Community DNA	PCR	16S rRNA amplicon sequencing	paired	Illumina NovaSeq
Halyomorpha halys	♀	HalysFG1	Gut tissues	n=23	Whole Community DNA	PCR	16S rRNA amplicon sequencing	paired	Illumina NovaSeq
Halyomorpha halys	♀	HalysFG2	Gut tissues	n=23	Whole Community DNA	PCR	16S rRNA amplicon sequencing	paired	Illumina NovaSeq
Halyomorpha halys	♀	HalysFG3	Gut tissues	n=23	Whole Community DNA	PCR	16S rRNA amplicon sequencing	paired	Illumina NovaSeq
Halyomorpha halys	♀	HalysFG4	Gut tissues	n=23	Whole Community DNA	PCR	16S rRNA amplicon sequencing	paired	Illumina NovaSeq
Halyomorpha halys	♀	HO1	ovaries	n=23	Whole Community DNA	PCR	16S rRNA amplicon sequencing	paired	Illumina NovaSeq
Halyomorpha halys	♀	HO2	ovaries	n=23	Whole Community DNA	PCR	16S rRNA amplicon sequencing	paired	Illumina NovaSeq
Halyomorpha halys	♀	HO3	ovaries	n=23	Whole Community DNA	PCR	16S rRNA amplicon sequencing	paired	Illumina NovaSeq
Halyomorpha halys	♀	HO4	ovaries	n=23	Whole Community DNA	PCR	16S rRNA amplicon sequencing	paired	Illumina NovaSeq
Halyomorpha halys	♂	HalysMG1	Gut tissues	n=23	Whole Community DNA	PCR	16S rRNA amplicon sequencing	paired	Illumina NovaSeq
Halyomorpha halys	♂	HalysMG2	Gut tissues	n=23	Whole Community DNA	PCR	16S rRNA amplicon sequencing	paired	Illumina NovaSeq
Halyomorpha halys	♂	HalysMG3	Gut tissues	n=23	Whole Community DNA	PCR	16S rRNA amplicon sequencing	paired	Illumina NovaSeq
Halyomorpha halys	♂	HalysMG4	Gut tissues	n=23	Whole Community DNA	PCR	16S rRNA amplicon sequencing	paired	Illumina NovaSeq
Halyomorpha halys	♂	HT1	testis	n=23	Whole Community DNA	PCR	16S rRNA amplicon sequencing	paired	Illumina NovaSeq
Halyomorpha halys	♂	HT2	testis	n=23	Whole Community DNA	PCR	16S rRNA amplicon sequencing	paired	Illumina NovaSeq
Halyomorpha halys	♂	HT3	testis	n=23	Whole Community DNA	PCR	16S rRNA amplicon sequencing	paired	Illumina NovaSeq
Halyomorpha halys	♂	HT4	testis	n=23	Whole Community DNA	PCR	16S rRNA amplicon sequencing	paired	Illumina NovaSeq
