# Supplementary material for: Exploring Bacterial Communities and Functions in Phytophagous Halyomorpha halys and Predatory Arma chinensis
Source: Insects. 2025 Feb 1;16(2):146. doi: 10.3390/insects16020146 (PMC11855761; doi:10.3390/insects16020146)
Supplement: Supplementary file 1 [file insects-16-00146-s001.zip › Table S2.xlsx]

## Sheet: Table S2
Table S2 Statistical table of sequencing volume per sample
SampleID	Input	Filtered	Denoised	Merged	Non#chimeric	Non#singleton
AsgF1	87174	82696	82358	82129	79045	79031
AsgF2	80890	76188	75846	75591	73336	73327
AsgF3	81284	76104	75797	75554	73690	73684
AsgF4	82938	75944	73886	69459	66970	66615
ArmaFG1	131496	122565	121646	120970	100032	99951
ArmaFG2	128723	120597	119844	119228	89865	89825
ArmaFG3	121976	114226	113321	112599	93025	92987
ArmaFG4	120993	112519	111853	111338	92891	92862
AO1	83706	76491	76087	75861	74582	74570
AO2	84760	77046	76605	76386	74356	74345
AO3	93427	85905	85476	85292	82031	82022
AO4	89056	82207	81761	81535	79520	79515
AsgM1	84942	80074	79826	79580	79147	79141
AsgM2	83369	78992	78669	78472	72948	72936
AsgM3	81826	76001	75583	75304	71505	71473
AsgM4	85692	81062	80447	80082	76617	76592
ArmaMG1	145235	135554	134774	134234	103218	103178
ArmaMG2	122135	114717	114022	113324	97816	97790
ArmaMG3	121868	114365	113578	112751	84821	84776
ArmaMG4	108656	100995	100248	99789	70810	70772
AT1	114392	105795	105319	105094	102273	102256
AT2	96378	88200	87752	87555	81474	81454
AT3	100177	92877	92359	92115	87288	87266
AT4	86661	80118	79724	79568	73066	73054
HalysFG1	138780	130246	129732	129297	126583	126562
HalysFG2	124569	116784	116177	115740	114307	114284
HalysFG3	147958	138252	137558	137039	124776	124752
HalysFG4	119421	110747	110342	109951	109771	109756
HO1	139936	126235	125947	125457	124718	124707
HO2	159665	144801	144552	144162	143959	143953
HO3	170940	156452	155639	154947	154766	154692
HO4	132780	116754	116226	115449	114575	114563
HalysMG1	131028	121391	120693	119935	102759	102705
HalysMG2	141242	131179	130595	130050	122175	122131
HalysMG3	148057	138585	137707	136986	99429	99414
HalysMG4	135591	124365	123644	123155	114869	114839
HT1	68710	57997	57636	57488	57482	57482
HT4	73724	62988	62714	62556	62547	62542
HT2	155182	139500	138945	138804	138773	138756
HT3	169542	154600	154085	153911	153890	153887
