# Supplementary material for: Exploring Bacterial Communities and Functions in Phytophagous Halyomorpha halys and Predatory Arma chinensis
Source: Insects. 2025 Feb 1;16(2):146. doi: 10.3390/insects16020146 (PMC11855761; doi:10.3390/insects16020146)
Supplement: Supplementary file 1 [file insects-16-00146-s001.zip › Table S4.xlsx]

## Sheet: Table S3
Table S3 Bacterial diversity and richness in salivary glands, guts, and reproductive organs of Arma chinensis and Halyomorpha halys
Species	Sex	Organ		N.reads	Observed OTUs	Chao1	Shannon	Simpson
Arma chinensis	Female	salivary gland	AsgF1	79045	62	74.5759	2.78147	0.829
			AsgF2	73336	56	61.3181	2.64851	0.806
			AsgF3	73690	73	74.9721	2.61348	0.793
			AsgF4	66970	1190	1200.16	6.43601	0.948
		guts	ArmaFG1	100032	444	483.129	4.62028	0.878
			ArmaFG2	89865	296	330.21	4.19975	0.898
			ArmaFG3	93025	359	375.344	4.55431	0.9
			ArmaFG4	92891	311	333.198	3.82098	0.851
		ovaries	AO1	74582	69	74.2788	2.42507	0.782
			AO2	74356	61	69.9114	2.60241	0.802
			AO3	82031	55	70.2	2.43835	0.79
			AO4	79520	53	62.6518	2.53393	0.794
	Male	salivary gland	AsgM1	79147	51	60.1544	2.40321	0.782
			AsgM2	72948	49	49.892	2.84313	0.832
			AsgM3	71505	117	117.406	2.88776	0.821
			AsgM4	76617	133	136.633	2.81686	0.817
		guts	ArmaMG1	103218	410	436.914	4.59582	0.887
			ArmaMG2	97816	306	350.909	2.98244	0.683
			ArmaMG3	84821	416	434.256	4.50095	0.899
			ArmaMG4	70810	359	375.578	4.83915	0.89
		testis	AT1	102273	54	67.206	2.39259	0.784
			AT2	81474	54	60.0758	2.43501	0.784
			AT3	87288	84	93.0939	2.47994	0.79
			AT4	73066	56	61.873	2.47146	0.795
Halyomorpha halys	Female	guts	HalysFG1	126583	122	152.733	1.74519	0.656
			HalysFG2	114307	132	153.749	1.7759	0.677
			HalysFG3	124776	174	193.254	2.33405	0.729
			HalysFG4	109771	68	89.9134	1.07358	0.465
		ovaries	HO1	124718	120	126.079	1.08662	0.305
			HO2	143959	118	121.263	0.616618	0.118
			HO3	154766	385	421.926	0.649488	0.093
			HO4	114575	131	136.837	0.997599	0.218
	Male	guts	HalysMG1	102759	243	274.72	2.65017	0.604
			HalysMG2	122175	150	172.621	2.56546	0.718
			HalysMG3	99429	195	216.805	4.18424	0.869
			HalysMG4	114869	127	144.269	2.49239	0.733
		testis	HT1	57482	33	33	0.164033	0.03
			HT2	138773	129	140.082	0.541743	0.087
			HT3	153890	98	101.297	0.664227	0.119
			HT4	62547	38	38.3133	0.153876	0.028
